# Supplementary material for: Status of Pulmonary Metastasectomy After PuLMiCC Trial: A Survey Amongst Oncologists, Gynecologists, Urologists and Dermatologists on Medical Needs for Local Therapy
Source: Cancers (Basel). 2025 Dec 11;17(24):3959. doi: 10.3390/cancers17243959 (PMC12730653; doi:10.3390/cancers17243959)
Supplement: Supplementary file 1 [file cancers-17-03959-s001.zip]

Archive with 1 entries (1 files):
- cancers-4022219-supplementary.pdf
